# Supplementary material for: A Sequential Cross-Sectional Analysis Producing Robust Weekly COVID-19 Rates for South East Asian Countries
Source: Viruses. 2023 Jul 18;15(7):1572. doi: 10.3390/v15071572 (PMC10385022; doi:10.3390/v15071572)
Supplement: Supplementary file 1 [file viruses-15-01572-s001.zip]

Archive with 1 entries (1 files):
- viruses-2503822-supplementary.pdf
